# Supplementary material for: Single-cell RNA sequencing identifies a novel proliferation cell type affecting clinical outcome of pancreatic ductal adenocarcinoma
Source: Front Oncol. 2023 Aug 2;13:1236435. doi: 10.3389/fonc.2023.1236435 (PMC10433893; doi:10.3389/fonc.2023.1236435)
Supplement: Supplementary file 1 [file Table_1.xlsx]

## Sheet: Supplementary Table
list of Prol marker genes
	p_val	avg_log2FC	pct.1	pct.2	p_val_adj
CLPS	1.05e-134	-3.43677	0.123	0.316	2.75e-130
CTRB1	2.71e-159	-3.4302	0.106	0.322	7.06e-155
IGFBP7	0	-3.17321	0.584	0.811	0
CPB1	3.19e-128	-3.1421	0.093	0.278	8.33e-124
CELA3A	8.54e-133	-3.10868	0.086	0.276	2.23e-128
FXYD2	6.6e-156	-3.04799	0.222	0.422	1.72e-151
INS	0	-3.02124	0.318	0.703	0
MGP	7.54e-283	-3.00733	0.348	0.595	1.97e-278
CTRB2	1.72e-143	-2.94078	0.22	0.42	4.49e-139
LUM	2.45e-88	-2.92131	0.236	0.375	6.4e-84
PNLIP	1.64e-151	-2.87684	0.046	0.25	4.28e-147
SPARCL1	1.27e-253	-2.80753	0.199	0.464	3.32e-249
COL1A2	4.7e-94	-2.73193	0.236	0.378	1.23e-89
SPP1	4.24e-163	-2.67787	0.444	0.59	1.11e-158
COL3A1	2.66e-88	-2.67274	0.246	0.38	6.93e-84
CTRC	9.36e-139	-2.67001	0.095	0.29	2.44e-134
DCN	2.67e-119	-2.64975	0.185	0.356	6.96e-115
APOD	1.64e-85	-2.61233	0.156	0.297	4.27e-81
COL1A1	1.65e-64	-2.57952	0.273	0.382	4.29e-60
SFRP2	2.22e-68	-2.45911	0.135	0.257	5.79e-64
TAGLN	2.26e-96	-2.42648	0.275	0.41	5.9e-92
SPARC	2.1e-240	-2.39508	0.302	0.536	5.49e-236
PLA2G1B	4.51e-119	-2.32849	0.077	0.251	1.18e-114
CLU	1.46e-181	-2.28814	0.372	0.545	3.81e-177
APOE	3.65e-48	-2.23463	0.409	0.48	9.53e-44
ACTA2	2.48e-65	-2.17316	0.293	0.39	6.47e-61
CTGF	1.19e-144	-2.05976	0.271	0.453	3.1e-140
CALD1	1.74e-201	-2.05428	0.342	0.534	4.55e-197
CPA1	1.86e-59	-2.04685	0.168	0.303	4.86e-55
SLC4A4	1.4e-136	-1.99445	0.136	0.324	3.65e-132
PLVAP	8.47e-110	-1.97172	0.147	0.312	2.21e-105
TIMP3	1.49e-239	-1.93171	0.148	0.42	3.88e-235
APOC1	0.00030001	-1.86621	0.391	0.362	1
CCL2	1.74e-81	-1.85323	0.17	0.308	4.54e-77
IGFBP5	3.14e-80	-1.84012	0.119	0.253	8.19e-76
A2M	2.08e-220	-1.81329	0.207	0.449	5.43e-216
SERPING1	0	-1.7576	0.238	0.59	0
DUSP1	0	-1.75343	0.562	0.798	0
MYL9	1.11e-137	-1.75287	0.305	0.469	2.89e-133
GNG11	5.62e-307	-1.7518	0.175	0.484	1.47e-302
CYR61	5.17e-110	-1.68933	0.252	0.407	1.35e-105
FN1	9.64e-64	-1.64465	0.255	0.366	2.51e-59
SPRY1	5.1e-49	-1.59688	0.265	0.343	1.33e-44
SOD3	2.95e-205	-1.58462	0.162	0.406	7.7e-201
BGN	3.25e-130	-1.58044	0.115	0.299	8.48e-126
TYROBP	1.07e-15	-1.54131	0.273	0.305	2.78e-11
C1R	2.32e-151	-1.49616	0.142	0.342	6.04e-147
SERPINF1	4.13e-106	-1.4961	0.148	0.311	1.08e-101
C1S	7.83e-124	-1.45475	0.16	0.334	2.04e-119
RGCC	5.69e-58	-1.44796	0.311	0.411	1.49e-53
AQP1	7.58e-173	-1.43216	0.168	0.381	1.98e-168
COL6A2	1.31e-111	-1.4124	0.168	0.329	3.41e-107
IGFBP4	1.12e-108	-1.39028	0.402	0.513	2.92e-104
MT1X	1.16e-136	-1.38124	0.491	0.633	3.04e-132
CFTR	7.56e-129	-1.346	0.119	0.3	1.97e-124
GSN	1.01e-124	-1.30214	0.657	0.726	2.63e-120
FABP5	4.39e-07	-1.30172	0.665	0.544	0.0114433
JUNB	2.96e-265	-1.30062	0.658	0.785	7.71e-261
NUPR1	2.3e-217	-1.2648	0.184	0.444	6.01e-213
DEFB1	2.31e-50	-1.25757	0.33	0.409	6.04e-46
FCER1G	2.7e-09	-1.24804	0.261	0.279	7.05e-05
CNN3	1.14e-274	-1.24208	0.327	0.574	2.99e-270
COL4A1	1.91e-132	-1.2318	0.134	0.319	4.97e-128
ID3	3.96e-90	-1.22497	0.319	0.441	1.03e-85
SEPP1	5.21e-244	-1.1876	0.311	0.543	1.36e-239
EPAS1	1.75e-88	-1.18096	0.287	0.401	4.55e-84
C10orf10	2.56e-141	-1.16756	0.256	0.438	6.67e-137
PNRC1	0	-1.16058	0.459	0.702	0
ZFP36	2.86e-292	-1.14834	0.564	0.769	7.45e-288
GLUL	5.14e-248	-1.14184	0.487	0.671	1.34e-243
TSC22D3	4.79e-248	-1.13758	0.452	0.664	1.25e-243
FTL	7.39e-37	-1.13018	0.983	0.99	1.93e-32
MT1M	1.05e-102	-1.11293	0.186	0.355	2.74e-98
TSC22D1	8.65e-127	-1.11174	0.55	0.64	2.26e-122
NFKBIA	1.83e-249	-1.1048	0.547	0.724	4.76e-245
IFITM2	1.55e-294	-1.09544	0.654	0.795	4.04e-290
TXNIP	5.38e-250	-1.08607	0.673	0.816	1.4e-245
C8orf4	4.72e-131	-1.07748	0.279	0.45	1.23e-126
RARRES2	8.88e-63	-1.07648	0.321	0.416	2.32e-58
ANXA4	5.78e-20	-1.07128	0.699	0.688	1.51e-15
CEBPD	3.82e-189	-1.06495	0.372	0.551	9.95e-185
SELM	3.04e-198	-1.05383	0.395	0.581	7.92e-194
CPE	2.81e-156	-1.04784	0.116	0.322	7.33e-152
SORBS2	5.05e-131	-1.04425	0.229	0.402	1.32e-126
SOCS3	5.1e-72	-1.04154	0.252	0.361	1.33e-67
PPAP2A	2.29e-94	-1.03706	0.186	0.332	5.96e-90
FOS	1.73e-201	-1.03507	0.673	0.795	4.51e-197
MMP2	1.4e-82	-1.03421	0.115	0.254	3.66e-78
VIM	7.11e-188	-1.0294	0.593	0.732	1.85e-183
C3	4.44e-52	-1.01604	0.26	0.35	1.16e-47
COL4A2	2.06e-124	-1.01315	0.145	0.323	5.38e-120
ITM2B	0	-1.01177	0.908	0.95	0
PDK4	4.46e-132	-1.00455	0.148	0.334	1.16e-127
TCF4	2.73e-139	-1.00089	0.141	0.337	7.11e-135
GADD45B	3.4e-95	-0.988353	0.384	0.497	8.88e-91
COL18A1	1.65e-157	-0.987173	0.262	0.449	4.29e-153
PSAP	3.14e-240	-0.975968	0.819	0.847	8.18e-236
ENG	7.39e-130	-0.971064	0.118	0.301	1.93e-125
CLDN10	4.59e-12	-0.970038	0.403	0.399	1.2e-07
CD320	0.533556	-0.959609	0.367	0.311	1
PCOLCE	2.05e-80	-0.948679	0.119	0.251	5.35e-76
NGFRAP1	3.49e-220	-0.946691	0.337	0.57	9.09e-216
IFITM3	8.22e-275	-0.934845	0.881	0.918	2.15e-270
SGK1	4.46e-129	-0.929886	0.218	0.394	1.16e-124
HLA-DPB1	3.39e-33	-0.921	0.475	0.554	8.85e-29
COX7A1	1.93e-214	-0.909942	0.043	0.301	5.02e-210
TIMP1	3.85e-36	-0.904756	0.892	0.828	1.01e-31
CST3	1.66e-175	-0.892438	0.877	0.911	4.32e-171
NNMT	1.7e-54	-0.891957	0.368	0.442	4.42e-50
NFIB	2.21e-142	-0.890004	0.277	0.445	5.76e-138
PTRF	7.54e-125	-0.881713	0.212	0.387	1.97e-120
MT1F	4.69e-55	-0.876176	0.275	0.371	1.22e-50
PRSS1	2.58e-68	-0.872166	0.298	0.448	6.73e-64
SLC9A3R2	1.05e-08	-0.870909	0.361	0.357	0.000273316
SRGN	2.99e-39	-0.869	0.44	0.508	7.81e-35
JUN	3.88e-162	-0.864992	0.644	0.779	1.01e-157
EGR1	6.68e-107	-0.861232	0.401	0.544	1.74e-102
RHOB	8.23e-119	-0.854055	0.428	0.562	2.15e-114
ATP1A1	1.36e-46	-0.849276	0.736	0.725	3.56e-42
APP	1.28e-196	-0.846979	0.571	0.692	3.34e-192
PRSS23	4.99e-95	-0.828281	0.3	0.439	1.3e-90
MT2A	5.99e-127	-0.820642	0.763	0.845	1.56e-122
IFITM1	1.91e-52	-0.817907	0.332	0.42	4.99e-48
MALAT1	0	-0.807202	0.998	0.998	0
CEBPB	4.79e-145	-0.803242	0.541	0.649	1.25e-140
WDR74	6.8e-23	-0.796375	0.405	0.414	1.77e-18
HYAL2	6.93e-31	-0.789882	0.256	0.31	1.81e-26
SLC2A3	2.18e-69	-0.787013	0.162	0.284	5.7e-65
HTRA1	1.92e-83	-0.786646	0.134	0.273	5e-79
MT-ND3	3.07e-303	-0.785515	0.636	0.904	8e-299
HLA-DRA	4.55e-25	-0.783172	0.603	0.674	1.19e-20
PPAP2B	7.09e-72	-0.773187	0.153	0.275	1.85e-67
MT1E	1.32e-121	-0.770229	0.508	0.658	3.45e-117
TACC1	3.89e-105	-0.769386	0.372	0.494	1.02e-100
GATM	2.36e-26	-0.765515	0.331	0.371	6.15e-22
TSHZ2	1.58e-130	-0.763105	0.122	0.309	4.12e-126
CTSL	9.05e-86	-0.76109	0.381	0.488	2.36e-81
EMP1	1.12e-19	-0.753572	0.38	0.402	2.91e-15
HLA-DPA1	6.5e-14	-0.752843	0.478	0.522	1.7e-09
NUDT1	0	0.750268	0.615	0.172	0
LMNB1	0	0.751389	0.493	0.054	0
PPP1CA	0	0.75182	0.827	0.551	0
EIF2S2	0	0.752163	0.864	0.642	0
MCM7	0	0.754412	0.501	0.144	0
TPM3	0	0.754529	0.898	0.632	0
TUBA4A	0	0.75466	0.659	0.263	0
STRA13	0	0.758703	0.692	0.352	0
BUB3	0	0.75986	0.704	0.356	0
SFTA2	1.82e-280	0.759981	0.498	0.232	4.74e-276
RAC2	1.83e-228	0.761129	0.457	0.213	4.78e-224
SIVA1	1.45e-307	0.762208	0.812	0.559	3.78e-303
ANLN	0	0.764384	0.41	0.021	0
EIF5A	8.28e-252	0.765451	0.786	0.518	2.16e-247
KRT8	2.25e-191	0.766763	0.828	0.671	5.86e-187
HNRNPA3	0	0.771446	0.904	0.717	0
HELLS	0	0.771681	0.429	0.067	0
PSMD14	0	0.775075	0.691	0.307	0
SET	0	0.776044	0.884	0.634	0
GPRC5A	0	0.777064	0.628	0.288	0
MET	0	0.777977	0.484	0.179	0
NQO1	0	0.779636	0.672	0.36	0
CDCA3	0	0.780354	0.453	0.015	0
NUF2	0	0.780961	0.434	0.012	0
PFN1	5.45e-117	0.78445	0.967	0.931	1.42e-112
CHCHD2	0	0.786095	0.969	0.902	0
PARP1	0	0.786835	0.657	0.313	0
S100A16	3.85e-184	0.78688	0.702	0.526	1e-179
SKA2	0	0.796689	0.674	0.231	0
VDAC3	5.24e-214	0.798753	0.657	0.395	1.37e-209
CLSPN	0	0.80027	0.372	0.018	0
ENO1	0	0.803199	0.93	0.745	0
CCNA2	0	0.804189	0.443	0.014	0
PSMA7	0	0.809982	0.931	0.793	0
ARPC2	1.38e-258	0.812345	0.934	0.812	3.59e-254
HNRNPA2B1	0	0.812474	0.965	0.886	0
ATP5G3	0	0.813275	0.911	0.752	0
PKM	0	0.815919	0.944	0.754	0
DNMT1	0	0.81611	0.559	0.182	0
DDX39A	0	0.818355	0.628	0.244	0
CENPE	0	0.824456	0.441	0.018	0
YWHAZ	0	0.824598	0.931	0.731	0
COTL1	0	0.824872	0.743	0.403	0
PPIA	0	0.831699	0.989	0.943	0
SMC2	0	0.833648	0.567	0.104	0
COX5A	0	0.837688	0.911	0.669	0
DHFR	0	0.848626	0.54	0.089	0
NCL	0	0.850192	0.871	0.65	0
ANAPC11	0	0.852141	0.902	0.679	0
NME1	0	0.860378	0.749	0.415	0
MZT2A	0	0.860865	0.874	0.556	0
HSPE1	0	0.862809	0.922	0.774	0
SNRPB	0	0.866327	0.88	0.613	0
GTSE1	0	0.873148	0.478	0.011	0
TPI1	0	0.876914	0.962	0.831	0
KRT19	5.54e-285	0.878687	0.826	0.603	1.45e-280
PTMA	0	0.881629	0.998	0.994	0
HMGB3	0	0.882977	0.571	0.125	0
OCIAD2	0	0.886659	0.868	0.547	0
DUT	1.19e-146	0.897031	0.759	0.59	3.1e-142
LSM4	0	0.897819	0.833	0.476	0
TMPO	0	0.898574	0.668	0.204	0
NDUFB9	4.26e-258	0.899907	0.891	0.721	1.11e-253
MZT2B	0	0.905128	0.914	0.665	0
DEK	0	0.907449	0.856	0.595	0
NUCKS1	0	0.918811	0.92	0.726	0
CBX3	0	0.928515	0.877	0.578	0
HSPD1	0	0.930474	0.86	0.585	0
SNRPF	0	0.939654	0.894	0.622	0
KRT18	2.71e-238	0.95416	0.81	0.637	7.07e-234
HMMR	0	0.959024	0.481	0.012	0
MRPL51	0	0.959078	0.897	0.637	0
MAL2	0	0.961694	0.669	0.363	0
ANP32B	0	0.984696	0.862	0.582	0
MGST1	0	0.988198	0.644	0.289	0
CENPM	0	0.989752	0.533	0.048	0
AURKB	0	0.999214	0.46	0.019	0
UBE2T	0	1.0024	0.584	0.053	0
KIF20B	0	1.01029	0.561	0.06	0
HMGN1	0	1.01355	0.935	0.761	0
ANP32E	0	1.01409	0.745	0.27	0
ARL6IP1	4.79e-293	1.01484	0.881	0.681	1.25e-288
SLC25A5	0	1.01888	0.89	0.674	0
EZR	0	1.02655	0.888	0.529	0
TXN	0	1.0343	0.944	0.842	0
S100A2	8.85e-182	1.04923	0.33	0.143	2.31e-177
PRC1	0	1.0528	0.583	0.039	0
SNRPD1	0	1.05415	0.886	0.583	0
RANBP1	0	1.05963	0.853	0.592	0
PCNA	0	1.0804	0.573	0.238	0
KLK6	0	1.08045	0.394	0.087	0
RAD21	0	1.094	0.83	0.42	0
ZWINT	0	1.09783	0.61	0.047	0
SNRPG	0	1.11265	0.948	0.743	0
TPX2	0	1.11642	0.59	0.021	0
LSM5	0	1.11971	0.887	0.544	0
CCNB2	0	1.12401	0.507	0.021	0
DTYMK	0	1.12642	0.708	0.16	0
DCBLD2	1.23e-280	1.13863	0.377	0.153	3.21e-276
RPA3	0	1.1464	0.812	0.372	0
MAD2L1	0	1.15155	0.644	0.046	0
GAPDH	0	1.16293	0.996	0.962	0
ATAD2	0	1.18208	0.461	0.05	0
KPNA2	0	1.18529	0.607	0.139	0
AGR2	2.28e-236	1.19215	0.698	0.447	5.96e-232
TYMS	0	1.19635	0.562	0.05	0
CDC20	0	1.20551	0.518	0.019	0
ASPM	0	1.2302	0.524	0.014	0
TUBA1C	0	1.23146	0.786	0.345	0
CDKN3	0	1.25844	0.597	0.037	0
RAN	0	1.26701	0.953	0.749	0
TUBB4B	0	1.31701	0.867	0.518	0
CORO1A	1.3e-103	1.3258	0.404	0.253	3.4e-99
CENPW	0	1.32737	0.699	0.079	0
TUBB	0	1.33917	0.884	0.7	0
TK1	0	1.34186	0.642	0.058	0
CDK1	0	1.34827	0.562	0.031	0
CCNB1	0	1.35732	0.562	0.041	0
RRM2	0	1.36456	0.556	0.019	0
PLAT	0.0119279	1.38938	0.233	0.26	1
HMGA1	0	1.3921	0.847	0.364	0
H2AFV	0	1.39862	0.906	0.549	0
UBE2S	0	1.41952	0.687	0.159	0
NUSAP1	0	1.51513	0.644	0.035	0
ASPH	8.22e-288	1.53236	0.664	0.398	2.14e-283
CKS1B	0	1.53496	0.851	0.35	0
SMC4	0	1.54975	0.823	0.218	0
BIRC5	0	1.56591	0.717	0.032	0
LY6D	0	1.59004	0.426	0.114	0
HMGN2	0	1.62691	0.94	0.757	0
HN1	0	1.63303	0.905	0.479	0
HMGB1	0	1.74573	0.991	0.924	0
MKI67	0	1.77935	0.745	0.028	0
CKS2	0	1.80917	0.829	0.239	0
CENPF	0	1.95586	0.723	0.036	0
TOP2A	0	1.99564	0.721	0.032	0
TUBA1B	0	1.9973	0.97	0.748	0
HIST1H4C	0	2.06092	0.722	0.407	0
UBE2C	0	2.12186	0.708	0.048	0
KIAA0101	0	2.17072	0.815	0.081	0
H2AFZ	0	2.19507	0.977	0.707	0
PTTG1	0	2.34532	0.819	0.103	0
STMN1	0	2.40596	0.91	0.379	0
HMGB2	0	2.42985	0.895	0.475	0
